# Supplementary material for: Inter-laboratory comparison of a digital multimeter measurement in Turkey
Source: Sci Rep. 2023 Nov 8;13:19406. doi: 10.1038/s41598-023-46617-8 (PMC10632390; doi:10.1038/s41598-023-46617-8)
Supplement: Supplementary file 1 — Supplementary Information. [file 41598_2023_46617_MOESM1_ESM.xlsx]

## Sheet: Sayfa1
	REF. İLK ÖLÇÜM MUTLAK SAPMA	REFERANS BELİRSİZLİK	REF. SON ÖLÇÜM MUTLAK SAPMA	REFERANS BELİRSİZLİK	X LAB MUTLAK SAPMA	X LAB BELİRSİZLİK	REF 1 EN X LAB	REF 2 EN X LAB	Y LAB MUTLAK SAPMA	Y LAB BELİRSİZLİK	REF 1 EN Y LAB	REF 2 EN Y LAB	Z LAB MUTLAK SAPMA	Z LAB BELİRSİZLİK	REF 1 EN Z LAB	REF 2 EN Z LAB	1. ve 2. sapma ortalama	İki ölçüm arası fark	fark dahil belirsizlik	X LAB EN	Y LAB EN	Z LAB EN
DC GERİLİM
100 mV	0.00038	0.0016	0.00059	0.0016	0.0001	0.003	0.0823529	0.144118	-0.0003	0.006	0.109507	0.143325	0.0002	0.06	0.00299893	0.00649769	0.000485	0.00021	0.00165421	0.112381	0.126128	0.0047482
1 V	8.3e-06	7.9e-06	2e-07	7.9e-06	-3e-07	1.7e-05	0.458766	0.0266725	-1.1e-06	9.6e-06	0.756076	0.104564	1.53e-05	0.0003	0.0233252	0.0503159	4.25e-06	-8.1e-06	1.80236e-05	0.183645	0.261987	0.036767
10 V	8e-06	7.4e-05	7e-06	7.4e-05	-9e-06	0.000162	0.0954514	0.0898366	1.1e-05	0.00014	0.0189449	0.0252599	1.05e-05	0.002	0.00124915	0.0017488	7.5e-06	-1e-06	7.4027e-05	0.0926382	0.0221006	0.00149897
100 V	0.00159	0.00074	0.00056	0.00074	0.00044	0.00203	0.532242	0.0555383	0.00058	0.00084	0.902217	0.0178657	0.00041	0.01	0.117678	0.0149591	0.001075	-0.00103	0.00218888	0.212708	0.21113	0.064962
1000 V	0.0012	0.0074	0.0056	0.0074	-0.0041	0.0215	0.233091	0.426601	0.0079	0.0082	0.606589	0.208232	0.0271	0.6	0.0431634	0.0358306	0.0034	0.0044	0.0114978	0.307612	0.318644	0.0394927
																	0
AC GERİLİM																	0
100 mV 55Hz	-0.0058	0.014	-0.00335098	0.014	-0.003	0.022	0.107375	0.0134594	-0.038	0.036	0.833626	0.897029	-0.02	0.18	0.0786514	0.0922161	-0.00457549	0.00244902	0.0148321	0.0593789	0.858453	0.0854023
100 mV 1kHz	-0.0009	0.014	-0.00271357	0.014	0	0.022	0.0345134	0.104061	-0.035	0.037	0.86198	0.816136	-0.03	0.18	0.16118	0.151135	-0.00180679	-0.00181357	0.0144622	0.0686264	0.835554	0.156126
100 mV 50kHz	0.0809	0.039	0.0548817	0.039	0.078	0.036	0.0546392	0.435575	-0.005	0.53	0.161638	0.11268					0.0678908
1 V 55Hz	-2e-06	0.00011	1.68698e-05	0.00011	-3.2e-05	0.0002	0.131432	0.214102	-4.5e-05	0.00014	0.241512	0.347495	-0.000199	0.002	0.0983514	0.107772	7.4349e-06	1.88698e-05	0.000116294	0.170453	0.288103	0.103043
1 V 1kHZ	-6e-06	0.00011	-5.49424e-07	0.00011	-1e-05	0.0002	0.0175243	0.0414037	-1.1e-05	0.00012	0.0307148	0.0641974	-0.000174	0.002	0.0838732	0.0865944	-3.27471e-06	5.45058e-06	0.000110539	0.0294305	0.04735	0.0852326
1 V 50kHz	0.000739	0.00034	0.000505404	0.00034	0.00032	0.00029	0.937616	0.414888	0.000279	0.0023	0.19785	0.0973785	0.000408	0.002	0.163159	0.0480134	0.000622202	-0.000233596	0.000577813	0.467441	0.144721	0.102893
10 V 55Hz	-0.00052	0.0013	-0.000376859	0.0013	-0.00048	0.0025	0.0141955	0.0366033	-0.00028	0.0013	0.130543	0.0526844	-0.00203	0.02	0.075341	0.082483	-0.00044843	0.000143141	0.00133115	0.0111465	0.0905227	0.0789039
10 V 50kHz	0.00648	0.0016	0.00468221	0.0016	0.006	0.0035	0.124728	0.342428	0.00271	0.09	0.0418823	0.0219099	0.0048	0.02	0.0837325	0.0058709	0.0055811	-0.00179779	0.00393551	0.0795367	0.0318707	0.0383203
100 V 55Hz	-0.006	0.011	-0.00777282	0.011	-0.008	0.025	0.0732252	0.00831762	0.0002	0.026	0.219615	0.282412	-0.0169	0.2	0.0544178	0.045567	-0.00688641	-0.00177282	0.0115573	0.0404322	0.249057	0.0499846
100 V 1kHZ	-0.0049	0.0084	-0.00601568	0.0084	0.008	0.025	0.489128	0.531431	0.003	0.026	0.289131	0.329964	-0.0147	0.2	0.0489568	0.0433833	-0.00545784	-0.00111568	0.00869132	0.508463	0.30852	0.0461672
100 V 50kHz	0.0453	0.016	0.0303424	0.016	-0.053	0.2	0.489935	0.415385	0.0155	0.53	0.0562008	0.0279918					0.0378212
750 V 55Hz	-0.041	0.15	-0.0444143	0.15	-0.138	0.198	0.390495	0.37675	-0.0342	0.39	0.0162737	0.0244448	-0.033	1	0.00791149	0.011288	-0.0427071	-0.00341429	0.150155	0.383477	0.0203565	0.00959953
750 V 1kHz	-0.046	0.15	-0.0434254	0.15	-0.03	0.198	0.0644115	0.0540471	-0.0499	0.39	0.00933346	0.0154949	-0.001	1	0.0445021	0.0419561	-0.0447127	0.00257455	0.150088	0.0592166	0.0124132	0.0432285
																	0
DC AKIM																	0
1 mA	-2.18e-05	1.9e-05	-1.39e-05	1.9e-05	7e-06	0.000131	0.217571	0.15789	-2.63e-05	8.3e-05	0.0528498	0.145631	3.01e-05	0.0007	0.0741156	0.062834	-1.785e-05	7.9e-06	2.47111e-05	0.186407	0.0975745	0.0684574
10 mA	0.001175	0.00021	0.001223	0.00021	0.0013	0.0013	0.0949233	0.0584728	0.000571	0.00068	0.848686	0.916132	0.0012479	0.007	0.0104096	0.00355554	0.001199	4.8e-05	0.000230903	0.076495	0.874489	0.00698192
100 mA	0.01167	0.003	0.00962	0.003	0.00307	0.011	0.75427	0.574473	0.00324	0.008	0.986657	0.746723	0.015913	0.06	0.0706284	0.104752	0.010645	-0.00205	0.00508035	0.62518	0.781381	0.0874869
1 A	5.98e-05	6.4e-05	0.0001786	6.4e-05	-5.8e-06	0.000332	0.194018	0.545381	-0.0003071	0.00015	2.24978	2.97824	1.57e-05	0.0006	0.0730854	0.269969	0.0001192	0.0001188	0.000246069	0.302482	1.47927	0.1596
2 A	-5.11e-05	0.00018	0.0002276	0.00018	-0.0007398	0.0038999	0.176406	0.247794	-0.0001973	0.0019	0.0766044	0.222635					8.825e-05	0.0002787	0.000585743	0.209971	0.14362
5 A	-8.4e-05	0.00039	-9.9e-05	0.00039	-0.000747	0.0055	0.120244	0.117523	8e-06	0.0048	0.0191037	0.0222184	-0.0008	0.004	0.178155	0.174423	-9.15e-05	-1.5e-05	0.000391152	0.118882	0.0206607	0.176284
10 A	0.008064	0.00074	0.007896	0.00074	0.104215	0.009419	10.1768	10.1946	0.003527	0.0072	0.626837	0.603626					0.00798	-0.000168	0.000812709	10.1793	0.614569
																	0
AC Akım																	0
100 μA 50Hz	0.0136	0.048	0.0154	0.048	-0.046	0.208	0.279201	0.287633	-0.03	0.31	0.138989	0.144727	-0.014	0.7	0.0393362	0.0419016	0.0145	0.0018	0.0481348	0.283376	0.141849	0.0406184
100 μA 1kHz	0.0137	0.048	0.0146	0.048	-0.013	0.108	0.225915	0.23353	-0.053	0.27	0.243223	0.246505	-0.207	0.7	0.314547	0.31583	0.01415	0.0009	0.0480337	0.229695	0.244859	0.315187
100 μA 5kHz	-0.0022	0.048	-0.0019	0.047	0.207	0.349	0.593837	0.593212	0.389	0.76	0.513713	0.513361	-0.034	1.1	0.0288816	0.0291552	-0.00205	0.0003	0.0480037	0.59341	0.513516	0.0290178
1 mA 50Hz	-0.000109	0.00022	-0.000114	0.00022	-2.4e-05	0.001	0.0830148	0.087898	-8e-05	0.024	0.00120828	0.00141661	-0.000203	0.003	0.0312494	0.0295872	-0.0001115	-5e-06	0.000220227	0.0854523	0.00131244	0.0304182
1 mA 1kHz	-3.1e-05	0.00021	-4e-05	0.00021	-1e-05	0.00205	0.0101906	0.014558	-0.00011	0.027	0.00292584	0.00259251	-0.000119	0.003	0.0292617	0.0262691	-3.55e-05	-9e-06	0.00021077	0.0123738	0.00275918	0.0277649
1 mA 5kHz	-7.7e-05	0.00022	-8.5e-05	0.00021	5e-05	0.00405	0.0313119	0.0332886	-0.000117	0.027	0.00148143	0.00118515	-0.000176	0.003	0.0329116	0.0302593	-8.1e-05	-8e-06	0.000220581	0.0322978	0.00133329	0.0315814
1 A 50Hz	8.9e-05	0.00022	0.000207	0.00022	0.000135	0.00055	0.0776544	0.121546	0.000338	0.0013	0.188853	0.0993565	-0.000296	0.002	0.191346	0.249992	0.000148	0.000118	0.000322639	0.0203874	0.14185	0.219167
1 A 1kHz	0.00016	0.00022	0.000329	0.00022	-7e-05	0.006	0.0383076	0.0664553	0.000363	0.0015	0.133901	0.0224267	-0.00017	0.002	0.164011	0.248004	0.0002445	0.000169	0.000403291	0.0522987	0.0762907	0.203161
2 A 50Hz	0.000504	0.00063	0.000681	0.00063	-3.9e-05	0.0031	0.171652	0.227605	0.000168	0.0051	0.0653854	0.0998294	-0.001076	0.004	0.39019	0.433901	0.0005925	0.000177	0.000722645	0.198391	0.0824121	0.41048
2 A 1kHz	0.000179	0.00063	0.000738	0.00063	0.00029	0.0011	0.0875646	0.353414	-0.00073	0.0052	0.173539	0.280258	-0.000996	0.004	0.290173	0.428221	0.0004585	0.000559	0.00128329	0.0996915	0.2219	0.346243
2 A 5kHz	0.000778	0.0017	0.002273	0.0017					-0.002407	0.0055	0.553265	0.812961					0.0015255	0.001495	0.00343949	0.443525	0.60622
10 A 50Hz	0.00895	0.0081	0.00797	0.0081	0.10681	0.00695	9.16895	9.26077	0.01163	0.029	0.0890071	0.121554					0.00846	-0.00098	0.00833376	9.0633	0.105058
10 A 5kHz	0.01901	0.0081	0.01865	0.0081	0.1021	0.0099	6.49577	6.52391	-0.01358	0.029	1.08237	1.07041					0.01883	-0.00036	0.00813194	6.49955	1.07608
																	0
2 W DİRENÇ																	0
10 Mohm	-3.3e-05	0.00034	1.7e-05	0.00023	0.000137	0.0035	0.0483439	0.0342119	-0.000342	0.0072	0.0428689	0.0498357	-0.00057	8e-05	1.53743	2.41052	-8e-06	5e-05	0.000354401	0.0412178	0.0463328	1.54685
100 Mohm	-0.0064	0.0079	-0.00426	0.0064	0.04195	0.04698	1.01491	0.974608	-0.10414	0.74	0.132074	0.134968					-0.00533	0.00214	0.0089849	0.988471	0.133517
4 W DİRENÇ																	0
100 ohm	0.00134	0.00077	0.00096	0.00076	-0.0019	0.0145	0.223134	0.196971	0.0011	0.002	0.111987	0.0654349	0.0122	0.06	0.180985	0.187318	0.00115	-0.00038	0.0010819	0.209762	0.0219889	0.184137
1 kohm	2.85e-05	6.6e-06	1.12e-05	6.6e-06	8.9e-06	4.1e-05	0.471973	0.0553846	3.07e-05	3.9e-05	0.0556194	0.49299	6.4e-05	1e-06	5.31809	7.90972	1.985e-05	-1.73e-05	3.52239e-05	0.202579	0.206462	1.25291
10 kohm	0.000298	7.6e-05	7.8e-05	7.6e-05	7.2e-05	0.0004	0.55507	0.0147364	-0.000232	0.00022	2.27705	1.33186	0.000848	1e-05	7.175	10.045	0.000188	-0.00022	0.000446515	0.193501	0.843761	1.47774
100 kohm	0.00239	0.00091	0.00137	0.00086	0.00148	0.0038	0.232889	0.0282334	7e-05	0.0015	1.32235	0.75186	0.00275	0.0001	0.393237	1.59391	0.00188	-0.00102	0.00223376	0.0907459	0.672695	0.389088
